# Supplementary material for: Lyophilized and gamma-sterilized allogeneic bone implant used as a spacer for advancement of a modified tibial tuberosity in the treatment of cranial cruciate ligament disease in dogs
Source: PLoS One. 2019 Aug 5;14(8):e0220291. doi: 10.1371/journal.pone.0220291 (PMC6681943; doi:10.1371/journal.pone.0220291)
Supplement: S1 Table — (XLSX) [file pone.0220291.s001.xlsx]

## Sheet: Plan1
				0¼clinically sound; 1¼barely detectable lameness; 2¼mild
Graus de Claudicação				lameness; 3¼moderate lameness; 4¼severe lameness (carries
0	Ausente	clinicamente saudável		limb when trotting); and 5¼could not be more lame.
1	Ausente - leve	ligeira claudicação detectável
2	Leve	claudicação suave
3	moderada	claudicação moderada
4	Moderada- Severa	claudicacao severa - carrega o membro ao trote
5	severa	não é possível estar mais claudicante

## Sheet: Plan2
	Dara	Bruce	Laila	Yuri	Puma	Vanille	Kurama	Natacha	Buma	Era	Luna	Liu	Maia E	Maia D	Eva	Anita	Max	Min	Mediana		Graus de Claudicação
Pré-operatório	2	2	3	3	4	5	4	4	3	4	1	1	4	5	4	3	5	1	3.5		0	Ausente	clinicamente saudável
30 dias	1	1	3	3	2	5	3	3	4	3	1	2	3	4	4	1	5	1	3		1	Ausente - leve	ligeira claudicação detectável
60 dias	0	1	1	2	0	4	2	2	4	2	1	2	2	3	4	0	4	0	2		2	Leve	claudicação suave
90 dias	0	1	1	0	0	3	2	1	3	2	1	2	2	2	3	0	3	0	1.5		3	moderada	claudicação moderada
120 dias	0	0	0	0	0	2	2	1	2	0	0	1	1	2	3	0	3	0	0.5		4	Moderada- Severa	claudicacao severa - carrega o membro ao trote
																					5	severa	não é possível estar mais claudicante
moment/score	0	1	2	3	4	5
preop	0	2	2	4	6	2	16
30	0	4	2	6	3	1	16
60	3	3	6	1	3	0	16
90	4	4	5	3	0	0	16
120	8	3	4	1	0	0	16
	Claudicação			Momentos (dias)	Mediana	Amplitude (máx-mín)
M	Mediana	Min-Máx		Pré-operatório	3.5	(1-5)
Pré- Operatório	3.5	(1-5)		30	3	(1-5)
30	3	(1-5)		60	2	(0-4)
60	2	(0-4)		90	1.5	(0-3)
90	1.5	(0-3)		120	0.5	(0-3)
120	0.5	(0-3)
